# Supplementary material for: Influence of alcohol sensitivity on bone metastases and skeletal-related events in primary operable breast cancer: A retrospective cohort study
Source: PLoS One. 2022 Jun 3;17(6):e0269335. doi: 10.1371/journal.pone.0269335 (PMC9165843; doi:10.1371/journal.pone.0269335)
Supplement: S1 Dataset — (XLSX) [file pone.0269335.s003.xlsx]

## Sheet: minimal data set
Age	Age 50 and older Age less than 50	Alcohol sensitivity	Bone metastasis	Time to bone metastasis (months)	SRE	SREs	Time to the first SRE (months)	ER	PgR	HER 2	Primary staging	Tumor stage	censored	Follow-up period (months)	MRONJ	BMA
37	0	1	0	64	0	none	64	1	1	0	1	stage2	0	64
63	1	1	0	31	0	none	31	1	0	0	1	stage2	1	31
54	1	1	0	79	0	none	79	1	1	1	1	stage2	0	79
49	0	1	0	73	0	none	73	1	1	0	1	stage2	0	73
60	1	1	1	70	1	pathological fracture	72	1	1	0	1	stage2	1	84	0	D
60	1	1	1	21	0	none	44	1	1	1	1	stage3	1	44
65	1	1	0	70	0	none	70	0	0	0	0	stage 1	0	70
43	0	1	0	100	0	none	100	1	0	0	1	stage2	0	100
70	1	1	0	3	0	none	3	1	0	1	0	stage 1	1	3
43	0	1	0	44	0	none	44	1	1	0	0	stage 1	0	44
56	1	1	0	42	0	none	42	1	0	1	1	stage2	0	42
54	1	1	0	27	0	none	27	0	0	1	1	stage3	1	27
70	1	1	0	38	0	none	38	1	1	1	1	stage2	1	38
49	0	1	1	24	0	none	20	0	0	0	1	stage2	1	20
35	0	1	0	105	0	none	105	1	1	0	1	stage2	0	105
66	1	1	0	100	0	none	100	1	0	0	1	stage3	0	100
45	0	1	0	37	0	none	37	1	1	0	1	stage3	1	37
59	1	1	0	101	0	none	101	1	1	0	1	stage3	0	101
52	1	1	0	99	0	none	99	1	1	0	1	stage2	0	99
33	0	1	0	48	0	none	48	1	1	0	1	stage2	0	48
45	0	1	1	48	1	pain	50	1	1	0	1	stage3	0	98	1	BP
76	1	1	0	31	0	none	31	1	1	0	1	stage3	1	31
45	0	1	1	40	1	radiation	71	1	1	1	1	stage3	0	93
64	1	1	0	84	0	none	84	1	0	0	1	stage3	0	84
59	1	1	0	83	0	none	83	1	1	0	1	stage3	0	83
43	0	1	1	43	0	none	46	1	1	1	1	stage2	1	46
29	0	1	1	3	0	none	10	0	0	0	1	stage3	1	10
41	0	1	0	77	0	none	77	1	1	0	0	stage 1	0	77
37	0	1	0	72	0	none	72	0	0	0	0	stage 1	0	72
48	0	1	0	21	0	none	21	1	1	0	1	stage3	1	21
48	0	1	0	74	0	none	74	1	1	0	0	stage 1	0	74
65	1	1	0	70	0	none	70	0	0	1	1	stage2	0	70
31	0	1	0	67	0	none	67	1	1	1	1	stage2	0	67
63	1	1	0	63	0	none	63	0	0	1	1	stage2	0	63
50	1	1	1	21	0	none	45	1	1	0	1	stage2	0	45
70	1	1	0	66	0	none	66	0	0	0	1	stage2	0	66
50	1	1	0	54	0	none	54	0	0	1	0	stage 1	0	54
39	0	1	0	58	0	none	58	1	1	0	1	stage2	0	58
52	1	1	0	53	0	none	53	1	1	0	0	stage 1	0	53
44	0	1	0	50	0	none	50	1	1	0	1	stage2	0	50
34	0	1	0	5	0	none	5	1	0	1	0	stage 1	1	5
32	0	1	1	34	1	radiation	36	0	0	0	0	stage 1	1	37
42	0	1	0	3	0	none	3	1	1	0	1	stage2	1	3
47	0	1	0	35	0	none	35	1	1	1	1	stage2	0	35
50	1	1	0	36	0	none	36	0	0	1	0	stage 1	0	36
66	1	0	1	98	0	none	126	1	1	0	1	stage2	1	126
67	1	0	0	45	0	none	45	0	1	0	0	stage 1	0	45
55	1	0	1	56	0	none	70	0	0	0	0	stage 1	1	70
61	1	0	0	48	0	none	48	0	0	1	0	stage 1	0	48
52	1	0	0	88	0	none	88	1	1	1	1	stage2	0	88
69	1	0	0	69	0	none	69	1	1	0	1	stage2	0	69
53	1	0	0	150	0	none	150	1	0	0	1	stage2	0	150
50	1	0	0	61	0	none	61	1	1	0	1	stage2	0	61
60	1	0	0	93	0	none	93	0	0	0	1	stage2	0	93
61	1	0	1	2	0	none	21	1	1	0	1	stage3	1	21
53	1	0	0	92	0	none	92	0	0	0	1	stage2	0	92
48	0	0	0	69	0	none	69	1	1	0	1	stage2	0	69
65	1	0	0	42	0	none	42	1	0	0	1	stage2	0	42
48	0	0	0	98	0	none	98	1	1	0	0	stage 1	0	98
58	1	0	0	37	0	none	37	0	0	0	0	stage 1	1	37
36	0	0	0	15	0	none	15	1	0	0	1	stage2	1	15
58	1	0	0	141	0	none	141	1	0	0	1	stage3	0	141
62	1	0	0	61	0	none	61	1	0	0	1	stage3	1	61
76	1	0	0	115	0	none	115	1	1	0	1	stage3	0	115
44	0	0	0	64	0	none	64	1	1	1	1	stage2	0	64
29	0	0	0	54	0	none	54	1	1	0	1	stage3	0	54
61	1	0	0	85	0	none	85	1	1	0	0	stage 1	0	85
49	0	0	0	55	0	none	55	1	1	0	1	stage2	1	55
50	1	0	0	4	0	none	4	1	1	0	0	stage 1	1	4
72	1	0	0	55	0	none	55	0	0	0	0	stage 1	0	55
51	1	0	1	25	1	pain	24	0	0	1	1	stage3	1	28	0	D
37	0	0	0	13	0	none	13	1	1	0	1	stage2	1	13
40	0	0	0	134	0	none	134	1	1	0	1	stage2	0	134
64	1	0	0	63	0	none	63	1	1	0	1	stage3	0	63
41	0	0	0	69	0	none	69	1	0	0	1	stage3	1	69
71	1	0	0	59	0	none	59	0	0	1	1	stage3	0	59
46	0	0	0	62	0	none	62	1	1	0	1	stage2	0	62
61	1	0	0	40	0	none	40	1	0	1	1	stage3	0	40
37	0	0	0	1	0	none	1	0	0	0	1	stage3	1	1
47	0	0	0	172	0	none	172	0	1	1	0	stage 1	0	172
58	1	0	1	57	1	radiation	63	1	0	0	1	stage3	1	79	0	BP
72	1	0	0	44	0	none	44	1	1	0	1	stage2	0	44
49	0	0	0	42	0	none	42	1	1	0	1	stage2	0	42
54	1	0	0	32	0	none	32	1	1	0	1	stage3	1	32
52	1	0	0	94	0	none	94	1	0	0	1	stage3	1	94
43	0	0	0	133	0	none	133	0	0	0	1	stage2	0	133
45	0	0	0	48	0	none	48	1	0	0	1	stage2	0	48
53	1	0	0	54	0	none	54	0	0	0	1	stage3	0	54
45	0	0	1	91	0	none	94	1	1	0	1	stage3	0	94
62	1	0	0	103	0	none	103	0	0	0	1	stage2	0	103
44	0	0	0	56	0	none	56	1	1	0	1	stage3	1	56
46	0	0	0	84	0	none	84	1	1	0	1	stage3	1	84
69	1	0	0	72	0	none	72	1	1	0	1	stage3	0	72
43	0	0	0	128	0	none	128	1	1	0	1	stage2	1	128
63	1	0	0	65	0	none	65	1	1	0	1	stage2	0	65
65	1	0	0	69	0	none	69	0	0	1	1	stage2	0	69
52	1	0	0	4	0	none	4	1	1	0	1	stage2	1	4
45	0	0	1	59	0	none	101	1	1	0	1	stage3	1	101	0	BP
70	1	0	0	47	0	none	47	1	0	0	1	stage3	1	47
67	1	0	0	25	0	none	25	0	0	1	1	stage3	1	25
60	1	0	0	36	0	none	36	1	1	1	1	stage2	0	36
36	0	0	1	45	1	radiation	50	1	1	0	1	stage2	1	53	0	BP
51	1	0	0	43	0	none	43	1	1	1	1	stage2	0	43
62	1	0	0	152	0	none	152	1	1	1	1	stage2	0	152
76	1	0	0	77	0	none	77	1	1	0	1	stage3	1	77
56	1	0	0	122	0	none	122	1	1	1	1	stage3	1	122
67	1	0	0	32	0	none	32	0	0	1	1	stage2	1	32
69	1	0	0	80	0	none	80	1	1	0	1	stage3	1	80
52	1	0	0	50	0	none	50	1	0	0	1	stage3	0	50
33	0	0	0	29	0	none	29	1	1	0	1	stage2	1	29
40	0	0	0	66	0	none	66	1	1	0	0	stage 1	0	66
46	0	0	0	115	0	none	115	1	1	0	1	stage3	1	115
47	0	0	0	101	0	none	101	1	1	0	1	stage3	0	101
62	1	0	0	62	0	none	62	1	1	1	0	stage 1	0	62
40	0	0	0	40	0	none	40	0	0	0	1	stage3	1	40
71	1	0	0	85	0	none	85	1	1	0	0	stage 1	0	85
61	1	0	0	35	0	none	35	1	1	0	1	stage2	0	35
60	1	0	0	106	0	none	106	1	1	0	1	stage2	0	106
60	1	0	1	54	1	radiation	54	1	1	1	1	stage3	1	60
81	1	0	0	81	0	none	81	1	1	0	1	stage3	0	81
61	1	0	0	81	0	none	81	1	0	1	1	stage2	0	81
44	0	0	0	172	0	none	172	0	0	1	1	stage2	0	172
60	1	0	0	172	0	none	172	0	0	1	1	stage3	0	172
47	0	0	0	172	0	none	172	1	1	0	1	stage3	0	172
76	1	0	0	14	0	none	14	0	0	0	1	stage3	1	14
60	1	0	0	44	0	none	44	1	1	0	0	stage 1	0	44
33	0	0	0	172	0	none	172	1	1	0	1	stage3	0	172
25	0	0	1	3	0	none	22	1	1	1	1	stage3	1	22
59	1	0	0	42	0	none	42	0	0	1	0	stage 1	0	42
56	1	0	0	162	0	none	162	1	1	1	1	stage3	0	162
76	1	0	0	14	0	none	14	1	1	0	1	stage2	1	14
64	1	0	0	158	0	none	158	1	1	0	1	stage2	0	158
45	0	0	0	43	0	none	43	0	0	0	1	stage2	0	43
45	0	0	0	83	0	none	83	1	1	0	0	stage 1	0	83
62	1	0	1	140	0	none	155	0	0	1	1	stage2	0	155
53	1	0	0	7	0	none	7	0	0	0	1	stage3	1	7
60	1	0	0	19	0	none	19	1	0	1	1	stage3	1	19
46	0	0	1	15	1	radiation	16	1	0	1	1	stage3	1	27
71	1	0	0	157	0	none	157	1	1	0	1	stage3	1	157
65	1	0	0	37	0	none	37	0	0	0	1	stage3	1	37
50	1	0	0	114	0	none	114	1	1	1	1	stage3	1	114
59	1	0	0	62	0	none	62	1	1	0	1	stage2	1	62
31	0	0	0	111	0	none	111	1	1	1	1	stage2	0	111
35	0	0	0	130	0	none	130	0	0	0	0	stage 1	0	130
56	1	0	0	128	0	none	128	1	1	0	1	stage2	1	128
64	1	0	0	104	0	none	104	1	1	0	1	stage2	0	104
55	1	0	0	154	0	none	154	1	1	0	1	stage2	0	154
55	1	0	0	72	0	none	72	1	0	0	1	stage2	0	72
39	0	0	0	18	0	none	18	0	0	0	1	stage3	1	18
42	0	0	0	89	0	none	89	1	0	0	1	stage3	1	89
68	1	0	0	120	0	none	120	1	1	0	1	stage3	0	120
38	0	0	1	73	1	radiation	73	1	1	0	1	stage2	1	118	0	BP
41	0	0	0	5	0	none	5	1	1	0	1	stage3	1	5
60	1	0	1	62	0	none	64	1	0	0	1	stage3	1	64
57	1	0	0	83	0	none	83	1	1	0	1	stage2	0	83
64	1	0	1	59	0	none	137	1	1	0	1	stage3	1	137
34	0	0	0	125	0	none	125	1	1	1	1	stage3	1	125
38	0	0	0	40	0	none	40	1	1	0	0	stage 1	0	40
67	1	0	0	57	0	none	57	1	1	0	1	stage3	0	57
66	1	0	1	18	0	none	33	1	1	0	1	stage3	1	33
56	1	0	0	37	0	none	37	0	0	1	1	stage2	0	37
60	1	0	0	104	0	none	104	1	1	1	1	stage3	1	104
54	1	0	0	86	0	none	86	1	1	0	1	stage3	1	86
65	1	0	0	42	0	none	42	1	0	1	0	stage 1	0	42
36	0	0	0	129	0	none	129	1	0	1	1	stage2	0	129
28	0	0	0	128	0	none	128	1	1	0	1	stage2	0	128
57	1	0	0	124	0	none	124	1	1	0	1	stage2	0	124
45	0	0	0	122	0	none	122	1	1	0	1	stage2	0	122
67	1	0	0	117	0	none	117	0	0	0	0	stage 1	1	117
56	1	0	0	51	0	none	51	1	1	0	1	stage3	1	51
50	1	0	0	118	0	none	118	1	1	0	1	stage2	0	118
59	1	0	0	105	0	none	105	1	1	0	1	stage3	1	105
43	0	0	0	52	0	none	52	1	1	0	0	stage 1	1	52
50	1	0	0	87	0	none	87	1	1	0	0	stage 1	0	87
72	1	0	0	69	0	none	69	0	0	1	1	stage2	1	69
40	0	0	0	47	0	none	47	1	1	0	1	stage3	0	47
43	0	0	0	37	0	none	37	1	0	1	1	stage2	1	37
45	0	0	0	114	0	none	114	1	1	0	1	stage2	0	114
29	0	0	0	118	0	none	118	1	1	0	1	stage2	0	118
58	1	0	0	99	0	none	99	0	0	0	1	stage2	1	99
34	0	0	0	118	0	none	118	0	0	0	1	stage2	0	118
67	1	0	0	116	0	none	116	1	1	0	1	stage2	0	116
66	1	0	1	35	0	none	59	1	1	0	1	stage2	0	59
32	0	0	0	56	0	none	56	1	1	0	0	stage 1	0	56
32	0	0	0	7	0	none	7	1	0	0	0	stage 1	1	7
70	1	0	0	116	0	none	116	1	1	0	1	stage2	0	116
61	1	0	0	8	0	none	8	1	1	0	1	stage3	1	8
60	1	0	0	114	0	none	114	1	1	0	0	stage 1	0	114
53	1	0	0	109	0	none	109	0	0	0	0	stage 1	0	109
62	1	0	0	115	0	none	115	0	0	0	1	stage2	0	115
40	0	0	0	114	0	none	114	1	1	0	0	stage 1	0	114
65	1	0	0	91	0	none	91	0	0	0	1	stage3	1	91
64	1	0	0	90	0	none	90	0	0	0	0	stage 1	1	90
53	1	0	0	89	0	none	89	1	0	0	1	stage2	0	89
29	0	0	0	16	0	none	16	1	1	0	1	stage3	1	16
53	1	0	0	111	0	none	111	0	0	0	0	stage 1	0	111
52	1	0	0	68	0	none	68	0	0	1	1	stage3	1	68
56	1	0	0	107	0	none	107	0	0	0	1	stage2	0	107
68	1	0	0	55	0	none	55	0	0	1	1	stage3	0	55
65	1	0	0	107	0	none	107	1	1	0	1	stage2	0	107
55	1	0	0	103	0	none	103	1	1	0	0	stage 1	0	103
55	1	0	0	88	0	none	88	1	0	1	1	stage2	0	88
40	0	0	0	106	0	none	106	1	1	1	1	stage2	0	106
49	0	0	1	29	0	none	85	1	0	0	1	stage3	1	85
67	1	0	0	82	0	none	82	0	0	0	1	stage3	0	82
46	0	0	0	105	0	none	105	1	1	0	1	stage2	0	105
69	1	0	0	106	0	none	106	1	1	0	1	stage2	0	106
56	1	0	0	102	0	none	102	1	0	0	1	stage2	0	102
49	0	0	0	104	0	none	104	1	1	0	1	stage2	0	104
57	1	0	0	21	0	none	21	1	1	0	1	stage3	1	21
35	0	0	0	101	0	none	101	0	0	0	0	stage 1	0	101
34	0	0	0	98	0	none	98	1	1	0	1	stage2	0	98
46	0	0	0	99	0	none	99	1	0	1	1	stage3	0	99
62	1	0	1	5	1	radiation	6	1	0	0	1	stage2	1	12
67	1	0	0	92	0	none	92	0	0	0	1	stage3	0	92
57	1	0	0	68	0	none	68	0	0	0	1	stage2	0	68
51	1	0	0	98	0	none	98	1	1	0	1	stage3	0	98
53	1	0	0	96	0	none	96	1	0	0	1	stage2	0	96
59	1	0	0	101	0	none	101	0	0	1	1	stage3	0	101
48	0	0	0	16	0	none	16	0	0	0	1	stage3	1	16
68	1	0	0	95	0	none	95	0	0	0	0	stage 1	0	95
29	0	0	0	91	0	none	91	0	0	0	1	stage3	0	91
51	1	0	0	94	0	none	94	1	1	0	1	stage2	0	94
40	0	0	0	93	0	none	93	0	0	0	0	stage 1	0	93
32	0	0	0	39	0	none	39	0	0	1	1	stage3	1	39
47	0	0	0	92	0	none	92	1	1	0	1	stage2	0	92
60	1	0	0	91	0	none	91	1	1	0	0	stage 1	0	91
53	1	0	0	92	0	none	92	1	1	0	1	stage2	0	92
59	1	0	0	51	0	none	51	1	1	0	0	stage 1	0	51
39	0	0	0	91	0	none	91	1	1	0	1	stage2	0	91
46	0	0	0	91	0	none	91	1	1	0	1	stage2	0	91
47	0	0	0	90	0	none	90	0	0	0	0	stage 1	0	90
40	0	0	0	88	0	none	88	1	1	0	1	stage3	0	88
69	1	0	0	57	0	none	57	1	1	0	0	stage 1	1	57
37	0	0	0	91	0	none	91	0	0	0	0	stage 1	0	91
40	0	0	0	21	0	none	21	1	1	0	1	stage2	1	21
67	1	0	0	90	0	none	90	1	1	0	1	stage2	0	90
61	1	0	0	57	0	none	57	1	1	0	1	stage2	1	57
67	1	0	0	89	0	none	89	0	0	0	1	stage2	0	89
45	0	0	0	12	0	none	11	1	1	0	1	stage2	1	12
46	0	0	0	1	0	none	0	1	1	0	1	stage2	1	1
65	1	0	0	14	0	none	14	0	0	1	1	stage3	1	14
63	1	0	0	86	0	none	86	1	1	0	1	stage3	0	86
70	1	0	0	75	0	none	75	1	1	0	0	stage 1	0	75
59	1	0	0	80	0	none	80	1	1	0	0	stage 1	0	80
40	0	0	0	81	0	none	81	1	1	0	1	stage2	1	81
60	1	0	0	43	0	none	43	1	1	0	1	stage2	1	43
62	1	0	0	83	0	none	83	1	1	0	1	stage2	0	83
57	1	0	0	81	0	none	81	1	1	0	1	stage2	0	81
48	0	0	0	82	0	none	82	1	1	0	1	stage2	0	82
60	1	0	0	79	0	none	79	1	1	0	0	stage 1	0	79
58	1	0	0	79	0	none	79	1	1	0	1	stage2	0	79
56	1	0	0	53	0	none	53	1	1	0	1	stage3	0	53
43	0	0	0	77	0	none	77	1	0	1	1	stage3	0	77
44	0	0	0	76	0	none	76	1	1	0	1	stage2	0	76
29	0	0	0	10	0	none	10	0	0	0	1	stage2	1	10
40	0	0	1	54	1	pain	67	1	0	0	1	stage2	1	69	0	BP
53	1	0	0	75	0	none	75	0	0	1	1	stage3	0	75
52	1	0	0	34	0	none	34	1	1	0	1	stage2	1	34
31	0	0	0	1	0	none	0	0	0	0	1	stage2	1	1
62	1	0	0	73	0	none	73	1	1	0	1	stage3	0	73
41	0	0	0	43	0	none	43	1	1	0	1	stage2	1	43
34	0	0	0	68	0	none	68	0	0	0	1	stage2	1	68
49	0	0	0	72	0	none	72	1	1	0	1	stage3	0	72
36	0	0	0	5	0	none	5	1	1	1	1	stage2	1	5
62	1	0	1	37	0	none	72	1	1	0	1	stage3	0	72
55	1	0	0	46	0	none	46	1	1	0	1	stage3	1	46
75	1	0	0	47	0	none	47	0	0	0	1	stage2	1	47
75	1	0	0	71	0	none	71	1	1	0	1	stage2	0	71
54	1	0	0	72	0	none	72	0	0	0	0	stage 1	0	72
56	1	0	0	64	0	none	64	0	0	1	0	stage 1	0	64
61	1	0	0	67	0	none	67	1	0	1	0	stage 1	0	67
70	1	0	0	41	0	none	41	1	0	1	1	stage2	1	41
34	0	0	0	66	0	none	66	0	0	0	0	stage 1	0	66
71	1	0	0	22	0	none	22	0	0	1	1	stage3	1	22
47	0	0	0	65	0	none	65	1	1	0	1	stage2	0	65
61	1	0	0	67	0	none	67	1	1	0	1	stage2	0	67
63	1	0	0	55	0	none	55	1	1	0	1	stage3	0	55
66	1	0	0	64	0	none	64	1	1	0	1	stage2	0	64
40	0	0	0	61	0	none	61	1	1	0	1	stage2	0	61
38	0	0	0	65	0	none	65	1	1	1	1	stage2	0	65
60	1	0	0	64	0	none	64	1	1	0	0	stage 1	0	64
52	1	0	1	16	0	none	64	1	1	0	1	stage3	0	64
59	1	0	0	51	0	none	51	0	0	0	1	stage2	1	51
42	0	0	0	64	0	none	64	1	1	0	1	stage2	0	64
51	1	0	0	63	0	none	63	1	1	0	1	stage2	0	63
53	1	0	0	63	0	none	63	0	0	1	1	stage3	0	63
35	0	0	0	62	0	none	62	0	0	1	1	stage2	0	62
48	0	0	0	60	0	none	60	0	0	0	1	stage2	0	60
64	1	0	0	65	0	none	65	1	1	0	1	stage3	0	65
35	0	0	0	61	0	none	61	0	1	0	1	stage3	0	61
53	1	0	0	60	0	none	60	1	1	0	0	stage 1	0	60
77	1	0	0	58	0	none	58	0	0	0	0	stage 1	0	58
53	1	0	1	40	1	radiation	53	1	1	1	1	stage3	0	58	0	BP
65	1	0	0	20	0	none	20	0	0	0	1	stage3	1	20
44	0	0	1	30	1	pain	57	1	1	0	1	stage2	1	57	0	BP
41	0	0	0	53	0	none	53	1	1	0	0	stage 1	0	53
42	0	0	0	53	0	none	53	1	1	0	0	stage 1	0	53
42	0	0	0	55	0	none	55	1	1	1	1	stage2	0	55
51	1	0	0	37	0	none	37	0	0	0	1	stage2	0	37
61	1	0	0	54	0	none	54	1	1	0	0	stage 1	0	54
79	1	0	1	11	0	none	19	0	0	0	1	stage3	1	19
44	0	0	0	52	0	none	52	1	1	0	0	stage 1	0	52
63	1	0	1	22	0	none	52	1	1	0	1	stage3	0	52
35	0	0	0	52	0	none	52	0	0	0	1	stage3	0	52
36	0	0	0	51	0	none	51	1	1	0	1	stage3	0	51
61	1	0	0	3	0	none	3	1	1	0	1	stage2	1	3
77	1	0	0	50	0	none	50	1	1	1	1	stage3	0	50
52	1	0	0	38	0	none	38	1	1	0	0	stage 1	0	38
64	1	0	0	50	0	none	50	1	0	0	0	stage 1	0	50
49	0	0	0	50	0	none	50	0	0	1	0	stage 1	0	50
64	1	0	0	19	0	none	19	1	1	0	0	stage 1	1	19
61	1	0	0	46	0	none	46	1	1	0	1	stage2	0	46
56	1	0	0	45	0	none	45	0	0	0	1	stage2	0	45
38	0	0	0	48	0	none	48	1	1	0	1	stage2	0	48
59	1	0	0	4	0	none	4	1	1	0	0	stage 1	1	4
42	0	0	0	43	0	none	43	1	1	1	0	stage 1	0	43
47	0	0	0	46	0	none	46	0	0	0	0	stage 1	0	46
64	1	0	0	41	0	none	41	1	1	0	1	stage3	0	41
48	0	0	0	38	0	none	38	1	1	1	1	stage2	0	38
52	1	0	0	40	0	none	40	1	1	0	1	stage2	0	40
60	1	0	0	41	0	none	41	1	1	0	0	stage 1	0	41
65	1	0	0	38	0	none	38	1	1	0	1	stage2	0	38
50	1	0	0	40	0	none	40	1	1	0	1	stage2	0	40
47	0	0	0	40	0	none	40	1	0	1	1	stage2	0	40
56	1	0	0	39	0	none	39	1	1	0	1	stage2	0	39
58	1	0	0	38	0	none	38	1	1	0	1	stage2	0	38
58	1	0	0	39	0	none	39	1	1	1	1	stage3	0	39
51	1	0	0	36	0	none	36	0	0	1	1	stage2	0	36
64	1	0	0	36	0	none	36	1	1	0	1	stage3	0	36
61	1	0	0	37	0	none	37	1	1	0	1	stage3	0	37
37	0	0	0	20	0	none	20	1	1	0	1	stage2	1	20

## Sheet: definition
Age	Age 50 and older Age less than 50	Alcohol sensitivity	Bone metastasis	Time to bone metastasis (months)	SRE	SREs	Time to the first SRE (months)	ER	PgR	HER 2	Primary staging	Tumor stage	censored	Follow-up period (months)	MRONJ	BMA
	1: age 50 and older	1: high	1: positive	duration from start of docetaxel to bone metastasis (months)	1: positive	kinds of skeletal related events	duration from start of docetaxel to the first SRE (months)	1: positive	1: positive	1: positive	1: stages II and III		1: +	duration from the start of docetaxel to censored or cutoff date (months)	1: +	Bone modifying agents
	0: age less than 50	0: low	0: negative		0: negative			0: negative	0: negative	0: negative	0 :stage I		0: -		0: -	BP: bisphosphonates
																D:denosumab
